# Supplementary material for: 3D Printed Mini-Floating-Polypill for Parkinson’s Disease: Combination of Levodopa, Benserazide, and Pramipexole in Various Dosing for Personalized Therapy
Source: Pharmaceutics. 2022 Apr 25;14(5):931. doi: 10.3390/pharmaceutics14050931 (PMC9145509; doi:10.3390/pharmaceutics14050931)
Supplement: Supplementary file 1 [file pharmaceutics-14-00931-s001.zip]

Archive with 1 entries (1 files):
- pharmaceutics-1675096-supplementary.pdf
